# Supplementary material for: The Effect of Different System Parameters on the Movement of Microbial Cells Using Light-Induced Dielectrophoresis
Source: Micromachines (Basel). 2024 Feb 29;15(3):342. doi: 10.3390/mi15030342 (PMC10972513; doi:10.3390/mi15030342)
Supplement: Supplementary file 1 [file micromachines-15-00342-s001.zip]

Archive with 2 entries (2 files):
- Video S1-Manipulation of single cells.mp4
- Video S2-Impact of step size on average cell velocity.mp4
